# Supplementary material for: Demographics, Cutaneous Manifestations, and Comorbidities Associated with Progressive Cutaneous Sarcoidosis: A Retrospective Cohort Study
Source: Medicines (Basel). 2023 Oct 12;10(10):57. doi: 10.3390/medicines10100057 (PMC10608652; doi:10.3390/medicines10100057)
Supplement: Supplementary file 1 [file medicines-10-00057-s001.zip]

Archive with 1 entries (1 files):
- medicines-2535708-supplementary.pdf
